# Supplementary material for: Dendritic spikes in hippocampal granule cells are necessary for long-term potentiation at the perforant path synapse
Source: eLife. 2018 Mar 26;7:e35269. doi: 10.7554/eLife.35269 (PMC5896953; doi:10.7554/eLife.35269)
Supplement: Figure 1—source data 1. [file elife-35269-fig1-data1.xlsx]

## Sheet: Panel B
Panel B		LTP magnitude (% of baseline)
		Before TBS	After TBS
		5.60804	9.59141
		5.632	14.6545
		6.30203	16.7339
		5.48935	7.36326
		10.0074	13.2863
		7.27872	14.5285
	mean	6.71958	12.693
	STDEV	1.74518	3.51919
	Count	6	6
	SEM	0.712468	1.4367

## Sheet: Panel C
Panel C		LTP magnitude (% of baseline)
		Before TBS	After TBS
		7.02322	8.99998
		5.10019	5.91133
		5.66051	6.07019
		6.1082	9.1689
		8.74737	13.885
		5.73029	12.4533
		6.91409	9.23088
		9.42861	5.38731
		8.61556	12.0243
		7.87372	9.90234
		8.09246	15.7478
		5.61575	9.39283
		5.62617	11.3439
	mean	6.96432	9.96293
	STDEV	1.44696	3.11092
	Count	13	13
	SEM	0.401314	0.862814

## Sheet: Panel D
Panel D	EPSP without dendritic spikespsp	EPSP with small d-spike	EPSP with large d-spike
	2.72339	3.22971	12.611
	2.36869	3.09627	12.2557
	1.94189	3.316	16.8923
	1.56248	4.90235	14.7618
	1.58289	3.8405	16.4105
	1.22669	5.57872	11.9943
	1.30727	5.11098	12.6928
	1.48396	3.58007	17.9798
	1.38272	6.06369	18.7859
	1.1507	6.04978	14.0369
	2.39282	2.5763	10.9657
	1.8078	2.89479
	1.7	2.84178
	1.63411	2.55743
	1.38042	2.99345
	1.52594	4.29635
	2.00818	7.77078
	1.15057
	1.0094
	2.07465
	1.42621
	1.56162
	1.19625
	1.27207
	1.50278
	1.33133
	1.14251
	0.776188
	1.34021
	1.70652
	1.08488
	1.07306
	1.24679
	1.48346
	0.746412
	1.08426
	0.765082
	2.59919
	1.94837
	1.42517
	1.59064
	1.70449
	0.961251
	1.18595
	0.888257
	1.23843
	1.24694
	2.08517
	1.44858
	1.02484
	1.26224
	1.23897
	1.19442
	1.27013
	0.639835
	1.07722
	2.0697
	1.34801
	1.26846
	1.48711
	1.18727
	1.36083
	1.30635
	0.933509
	0.952165
	1.12296
	2.52957
	1.13122
	0.771079
	1.67823
	1.41149
	0.784362
	0.897481
	1.29817
	0.986999
	1.14983
	1.74483
	1.65175
	1.57911
	1.13022
	1.23934
	1.59749
	1.22209
	0.944341
	1.07064
	1.60972
	1.36953
	1.33509
	1.00189
	1.615
	1.0155
	0.90226
	1.24646
	1.04398
	0.941508
	2.17941
	1.1767
	1.20897
	0.814623
	0.963802
	1.10363
	1.32983
	1.3458
	0.846288
	0.942059
	1.80989
	1.45561
	0.985087
	1.74179
	0.860995
	1.21882
	1.24322
	1.13432
	1.06398
	1.12251
	2.07679
	1.81247
	1.07559
	1.01697
	1.10459
	1.12681
	1.65041
	1.23327
	1.0928
	1.1474
	1.40914
	1.47996
	1.67768
	1.10819
	1.29741
	0.728441
	1.10345
	0.922381
	0.855471
	1.06371
	1.18836
	1.20187
	1.21398
	1.04052
	1.21225
	1.34753
	0.987795
	1.18442
	1.11591
	0.823755
	1.37528
	1.15493
	0.739353
	1.27789
	1.28002
	0.815756
	1.11981
	1.31752
	1.16276
	0.963945
	1.35349
	1.28504
	1.11447
	1.07255
	1.2488
	1.07519
	1.23769
	0.997759
	1.42505
	0.899897
	1.53158
	1.759
	1.91771
	0.864367
	1.41127
	1.08363
	1.30255
	1.17792
	0.796502
	1.03816
	2.22341
	0.783796
	1.0013
	1.4188
	1.19382
	1.3495
	1.69214
	0.903857
	0.772307
	1.02138
	1.27639
	1.16361
	1.11434
	1.18734
	1.0769
	1.25506
	0.702615
	1.26929
	0.83262
	1.26818
	1.68464
	1.05634
	1.02439
	0.872576
	1.37822
	1.00779
	1.05987
	1.08353
	1.00811
	1.17257
	1.17507
	1.47864
	1.09059
	1.66
	1.46973
	1.27703
	1.14188
	0.873417
	0.903213
	1.88012
	1.07144
	1.10742
	1.00176
	0.906912
	1.29711
	1.03592
	1.07078
	1.03967
	1.11313
	1.05152
	1.43835
	1.36294
	1.00017
	1.31521
	1.20964
	1.07622
	1.19958
	1.03067
	1.31248
	0.833865
	1.16548
	1.29319
	0.749421
	1.13643
	0.90324
	0.826258
	1.32337
	0.92511
	1.385
	1.06122
	1.04824
	1.90759
	1.29733
	1.11583
	0.876595
	1.37727
	1.13881
	0.752989
	0.797779
	1.3201
	1.2882
	0.973246
	1.09558
	1.13135
	1.57411
	0.832366
	0.959885
	1.20682
	0.846754
	0.967655
	1.0902
	0.894217
	1.32637
	1.11018
	0.949497
	1.563
	1.23508
	1.34974
	0.773488
	0.958542
	1.42871
	1.24475
	1.19187
	1.08651
	1.28149
	1.17907
	1.2634
	1.17069
	0.805838
	1.25031
	1.25951
	1.82902
	0.849932
	1.14514
	1.18411
	1.69699
	1.22408
	1.15053
	0.779511
	1.24503
	1.65718
	1.18132
	1.19849
	1.14895
	1.03246
	0.817469
	1.17955
	0.930858
	0.764093
	1.34585
	1.41933
	1.01408
	1.08613
	1.22825
	1.21303
	1.1561
	1.07032
	0.985619
	1.18617
	0.970522
	2.50115
	1.76955
	0.718986
	1.10877
	0.913518
	1.47941
	1.55812
	1.38217
	1.18649
	1.13811
	1.12636
	2.5763
	0.899196
	1.45919
	1.483
	1.42192
	1.16007
	0.928825
	1.10123
	1.08686
	1.54098
	1.29289
	1.29601
	1.1404
	1.30573
	0.979974
	1.48066
	1.17774
	0.86356
	1.19865
	1.52841
	0.715701
	0.98819
	1.09666
	1.1707
	0.837224
	1.10201
	1.58064
	0.944638
	0.963829
	2.90359
	2.33172
	1.42038
	1.41331
	1.50859
	1.81409
	1.14617
	1.47073
	2.16653
	1.19398
	2.44643
	1.55609
	2.79109
	0.776595
	1.52659
	1.37892
	1.71762
	0.757666
	0.898022
	2.24654
	2.1843
	0.871146
	1.52651
	0.83732
	1.05314
	1.12077
	0.875143
	1.45116
	1.90922
	0.787752
	2.53043
	1.72841
	1.10624
	1.8955
	1.02754
	1.91368
	1.3812
	2.90955
	2.14865
	1.76371
	2.28314
	2.09827
	1.54213
	1.43566
	1.97753
	1.04878
	1.63266
	2.84178
	1.65175
	1.46864
	1.14553
	1.46356
	1.34691
	1.31965
	0.961472
	1.19106
	0.811407
	2.20753
	1.72206
	1.2687
	1.31152
	1.23866
	0.979452
	1.66392
	0.934398
	2.15094
	1.48723
	2.23697
	1.70973
	1.28146
	0.684965
	0.805784
	1.09674
	0.830619
	1.44414
	1.4957
	1.08488
	1.48659
	0.78385
	1.26703
	1.71335
	1.28652
	1.30466
	1.30373
	1.4168
	0.94239
	2.04693
	1.19055
	0.778893
	1.11272
	0.66413
	0.56868
	0.798549
	0.793873
	0.745756
	1.34586
	1.39753
	1.6767
	1.07088
	1.24693
	1.10176
	0.868651
	0.887253
	0.842093
	0.679233
	0.805413
	2.89479
	1.65363
	1.34408
	0.92697
	1.27932
	1.39518
	0.83047
	1.03045
	1.37159
	0.905136
	1.39428
	2.55743
	1.41094
	0.631143
	0.82547
	1.27145
	1.29435
	0.934607
	1.29932
	0.691699
	1.64078
	1.14291
	1.39107
	1.25262
	1.3472
	1.15453
	0.92473
	0.753183
	1.37346
	1.21956
	1.58714
	2.42153
	1.21234
	0.930718
	0.802187
	0.77196
	0.901932
	1.1188
	0.967338
	1.39738
	1.32647
	1.5544
	0.987277
	1.14144
	0.673938
	0.551479
	0.846898
	1.18441
	0.543974
	1.4243
	1.09385
	1.5308
	1.20856
	0.893672
	1.06602
	0.765078
	1.01402
	1.00737
	1.19164
	0.634156
	1.10717
	1.68389
	1.45019
	1.2497
	1.08218
	0.647244
	0.710212
	0.896016
	0.957219
	1.07937
	0.581113
	1.12022
	0.943512
	0.675975
	1.03438
	1.7149
	1.26549
	0.935223
	0.781503
	0.903016
	1.35344
	0.796439
	0.870317
	1.37849
	0.859949
	1.08832
	1.28063
	1.08638
	1.24543
	0.653201
	0.76987
	1.18761
	1.56883
	0.782286
	1.31186
	1.72822
	1.66925
	1.06235
	0.690309
	1.06212
	0.759519
	1.70704
	0.879265
	1.32429
	0.64891
	0.844436
	0.785042
	1.10131
	1.67187
	0.602711
	0.882589
	1.26437
	0.825601
	0.467794
	1.51105
	0.574826
	0.815841
	0.892767
	0.993682
	1.4247
	1.09095
	1.72418
	0.626821
	0.549106
	0.812389
	0.652967
	1.09522
	1.02289
	1.2722
	0.592922
	1.15013
	0.85414
	0.762666
	0.714073
	1.17093
	0.81797
	1.16062
	1.30583
	0.964242
	1.26849
	0.862283
	1.34669
	0.389023
	1.2997
	0.72913
	2.10215
	0.94509
	0.477723
	0.775272
	0.864535
	1.20577
	1.72294
	0.699474
	1.21507
	0.737504
	0.77089
	0.949572
	1.57216
	1.15339
	0.984918
	0.837443
	0.905867
	0.649383
	1.24048
	1.5164
	0.910432
	1.00394
	1.09101
	0.944536
	1.00442
	1.41327
	1.01708
	0.932133
	1.45855
	1.06124
	1.22732
	1.31114
	1.1528
	0.889961
	1.00131
	1.41894
	1.22294
	0.845671
	0.360107
	1.33778
	1.27073
	0.753784
	0.770127
	0.930664
	0.967591
	0.856419
	0.734003
	0.917324
	0.724053
	0.671111
	0.714306
	0.580385
	0.628795
	0.850538
	1.08856
	1.08582
	1.09306
	0.978323
	1.34324
	1.22979
	1.12721
	1.0441
	1.51616
	0.786671
	1.70521
	0.826388
	1.52092
	0.791178
	1.56349
	1.33816
	1.64312
	0.876207
	0.979107
	1.17106
	1.2073
	1.35505
	0.694943
	0.99613
	1.44687
	0.998135
	0.759625
	1.3324
	1.13648
	1.28921
	0.770796
	1.17263
	0.860324
	0.829821
	1.15006
	1.56135
	1.59499
	0.966366
	1.06018
	1.18425
	1.34853
	1.17184
	0.823742
	0.919647
	1.70346
	1.14763
	1.15441
	1.08835
	0.670875
	0.711811
	3.2506
	2.68395
	2.72578
	2.21089
	1.97145
	2.4731
	2.66713
	1.77505
	1.83784
	2.55018
	3.81043
	2.69919
	2.19249
	2.41868
	2.01799
	1.76501
	1.85124
	2.12833
	2.27154
	1.97574
	3.10915
	2.6201
	1.80012
	2.1868
	1.90267
	1.95546
	2.36609
	2.18548
	2.35637
	2.23668
	3.21729
	2.20032
	2.07116
	1.3307
	2.19474
	1.78261
	1.76169
	2.79302
	2.53849
	1.58715
	3.14956
	1.83352
	1.62159
	2.46743
	2.44458
	1.91966
	2.24579
	1.8564
	1.5587
	1.7467
	2.44977
	1.10254
	1.82297
	1.64595
	2.14001
	1.81801
	1.58804
	1.08917
	1.74735
	2.0988
	3.35914
	1.95697
	1.75487
	1.48172
	1.64101
	1.6003
	1.73495
	1.30295
	1.57051
	2.02043
	3.5106
	2.08638
	1.31784
	2.22356
	2.03079
	1.61364
	2.00251
	1.09405
	1.45765
	1.59157
	3.01597
	1.46699
	2.16927
	1.91933
	1.49563
	1.89587
	1.77479
	1.64876
	1.60304
	1.92722
	2.011
	1.8395
	1.5992
	1.53962
	1.57889
	1.6037
	1.32019
	1.79736
	1.39773
	1.2098
	1.54916
	1.88386
	1.57789
	1.43972
	1.9569
	1.20739
	1.46121
	1.48407
	1.29147
	3.00449
	1.79966
	2.20726
	1.38603
	1.69837
	1.73371
	2.01738
	1.40415
	1.64902
	1.44995
	1.57978
	1.36289
	1.78365
	2.33783
	1.3473
	2.16273
	1.27366
	1.72482
	1.44068
	1.74036
	1.58117
	1.44055
	1.65505
	2.20422
	1.8537
	1.38887
	1.17782
	1.70682
	2.21194
	1.57392
	1.67017
	1.97459
	1.29815
	1.35705
	1.1817
	1.39167
	1.58418
	1.42388
	1.15644
	1.46097
	1.72489
	1.67721
	2.04106
	1.23595
	2.00195
	1.93574
	1.95518
	2.11711
	1.7434
	1.59657
	1.85165
	1.68568
	1.76289
	1.50502
	1.60878
	1.70578
	1.83289
	1.54458
	1.14288
	1.06418
	1.50883
	1.25451
	1.68464
	1.47238
	1.78373
	1.61515
	1.81671
	1.94512
	1.67763
	1.78665
	1.44001
	2.31537
	1.18203
	1.79084
	1.23423
	1.78347
	1.64402
	1.3793
	1.3038
	1.09674
	1.74245
	1.82197
	1.96983
	1.43828
	1.43366
	2.13984
	1.58804
	1.56161
	1.95943
	2.05035
	1.23041
	1.38243
	2.11637
	1.56342
	1.61726
	1.77188
	1.79988
	1.46452
	1.86033
	2.38741
	1.29245
	1.44544
	1.48245
	1.71404
	1.72457
	1.4442
	0.936407
	1.59507
	1.31543
	1.97584
	1.64668
	1.13366
	2.11152
	1.66682
	1.50398
	1.75207
	1.65436
	1.86864
	1.09461
	1.48138
	1.48787
	2.11262
	1.23389
	1.31814
	1.73529
	2.13876
	2.0838
	1.10407
	1.7822
	2.11587
	1.22482
	1.5809
	2.1436
	1.79495
	1.72378
	1.75595
	2.06624
	1.16196
	2.16935
	1.34958
	2.10524
	1.6673
	1.28164
	1.57972
	1.26766
	2.12755
	1.87115
	1.90211
	2.01874
	1.20685
	1.32679
	1.57266
	1.44304
	1.16557
	1.21384
	1.24233
	1.11102
	1.66375
	1.77146
	2.37163
	1.27911
	1.3747
	1.66068
	2.11558
	1.79546
	1.55094
	1.80858
	1.04963
	1.7008
	1.04861
	2.41837
	1.2653
	1.68083
	1.78817
	1.49442
	1.32798
	1.79314
	1.9658
	1.35369
	1.67612
	1.51097
	1.54874
	1.69746
	2.17801
	1.96008
	1.64459
	1.99271
	1.85859
	1.89555
	1.84664
	1.38822
	1.53836
	1.32856
	1.86501
	1.14575
	0.998072
	1.66707
	1.46999
	2.21474
	1.85183
	1.70768
	2.35265
	1.88145
	1.88795
	1.33661
	1.48579
	1.43289
	1.50834
	0.989872
	1.28206
	1.11002
	1.41732
	1.43362
	1.60755
	1.19102
	1.08041
	0.919782
	1.45396
	1.28421
	1.54275
	0.919565
	1.40681
	1.06347
	0.955244
	1.45738
	1.13156
	1.22144
	1.03108
	1.20154
	1.18711
	1.10243
	1.57637
	1.12659
	1.04111
	1.09864
	1.32942
	1.14531
	1.27922
	2.05431
	0.794198
	1.30386
	1.31087
	0.910025
	0.988631
	1.09314
	0.81277
	0.927913
	3.46316
	3.94953
	2.80237
	2.5263
	1.96134
	3.05769
	2.62963
	2.57316
	2.42044
	2.90433
	2.72831
	4.02298
	2.96408
	2.10407
	2.929
	3.10678
	3.06719
	2.70494
	2.29366
	1.95381
	4.65665
	3.14919
	3.1861
	2.26177
	2.48912
	3.10098
	3.37501
	2.57764
	2.86684
	2.64478
	3.05618
	4.20006
	3.17458
	2.3295
	2.97811
	1.68925
	2.57746
	2.1866
	2.86541
	2.56865
	3.55179
	2.21602
	2.25973
	2.28104
	2.32102
	2.35774
	1.91055
	1.89932
	1.73447
	2.80954
	2.9905
	3.30337
	2.1066
	2.90611
	2.00886
	2.80903
	2.46663
	2.20115
	2.15405
	2.63053
	4.08938
	2.1443
	2.05055
	2.20328
	2.11704
	2.76249
	1.99977
	2.42847
	2.3079
	1.92823
	3.10859
	1.78999
	2.64004
	2.39907
	2.30471
	1.8498
	2.20235
	2.49911
	1.6456
	1.79839
	2.71448
	2.48328
	2.2158
	2.804
	2.61861
	2.11581
	2.47418
	1.74032
	2.368
	2.11494
	2.44631
	2.12743
	2.40865
	2.31859
	2.22563
	2.42869
	2.52545
	2.27202
	1.80884
	2.0486
	2.2797
	2.11462
	2.58587
	2.35771
	1.70416
	2.38643
	1.69582
	2.02545
	2.29328
	2.13707
	2.92043
	2.4593
	2.40469
	1.81188
	2.21457
	2.01261
	1.96222
	2.86365
	2.30648
	2.26293
	2.35734
	2.74876
	2.35026
	1.98555
	2.37139
	2.3344
	2.08477
	2.30179
	2.33531
	2.27343
	1.99767
	2.03768
	2.35598
	2.52375
	1.67906
	2.78913
	1.91733
	1.82584
	2.27118
	1.84172
	1.92183
	2.3853
	2.17236
	2.45747
	2.47243
	1.86475
	2.48996
	2.47036
	1.88833
	1.85047
	2.30784
	2.24797
	1.7206
	2.22566
	2.30981
	1.47003
	2.17932
	2.28364
	2.39942
	2.01896
	1.61998
	2.28989
	2.14157
	2.36581
	1.9637
	2.04911
	1.9699
	2.45554
	2.45176
	2.19295
	2.39429
	2.1964
	3.00183
	2.71108
	2.13962
	2.34548
	1.98663
	2.70132
	2.19815
	2.14078
	1.81296
	1.4954
	2.17691
	2.06144
	2.00414
	1.73633
	1.77908
	2.81754
	2.57422
	2.52098
	2.44371
	2.07142
	2.16992
	2.2864
	2.28236
	2.54913
	2.49505
	2.40767
	1.88403
	2.7237
	2.41804
	2.93443
	2.33827
	2.56365
	2.06489
	2.53859
	2.51851
	2.5532
	1.76984
	2.38688
	1.96327
	2.32995
	1.90937
	2.43844
	2.2468
	2.60879
	3.28261
	2.35073
	2.53932
	1.80554
	2.41725
	2.44837
	2.36311
	2.48821
	1.64647
	1.51316
	2.21958
	2.64425
	2.15749
	1.91964
	2.3145
	2.30833
	2.36489
	2.29619
	2.23345
	1.58342
	2.45378
	2.44209
	1.88526
	1.82623
	3.13233
	3.14397
	3.32939
	2.00671
	2.22592
	2.54439
	2.66894
	2.76006
	2.10715
	2.8691
	2.24577
	2.82475
	1.97937
	2.08646
	2.30772
	2.18072
	2.17488
	2.4291
	2.02527
	2.7129
	2.32255
	1.77742
	1.70028
	2.34571
	1.2682
	2.19031
	2.01361
	2.46578
	1.71765
	1.40061
	2.41861
	2.23302
	2.20242
	2.14095
	2.32996
	2.95741
	1.27902
	1.81199
	2.21436
	2.0115
	1.61655
	2.95219
	2.90644
	2.41372
	2.37141
	2.98826
	2.65008
	2.22126
	1.86313
	2.04989
	2.99345
	2.46276
	2.94383
	1.84488
	1.85236
	2.22908
	2.032
	2.07936
	1.9865
	2.58092
	3.25416
	1.92678
	2.17896
	2.1556
	2.1793
	2.33695
	1.52083
	1.98433
	2.59625
	2.41915
	2.51314
	2.69757
	2.71758
	2.25016
	1.97231
	2.24426
	2.56898
	2.24541
	2.40436
	1.13494
	1.46108
	1.39323
	1.0075
	0.889292
	1.20726
	1.10875
	0.910047
	1.30496
	1.30024
	1.55626
	2.00319
	1.16619
	1.89572
	1.11439
	1.01516
	0.767328
	1.2586
	0.80269
	1.05343
	1.63052
	1.23579
	1.05787
	0.991972
	1.24568
	0.66394
	0.960863
	0.750068
	1.0062
	1.12998
	1.34657
	1.53219
	1.53505
	0.591992
	1.04036
	0.84254
	0.729146
	1.71171
	0.880262
	1.07544
	4.29635
	3.0452
	3.12099
	2.64583
	1.61354
	1.72193
	2.74059
	2.76264
	1.71509
	2.52304
	3.19474
	3.18856
	2.7879
	2.57932
	2.05417
	2.27051
	2.18972
	2.46481
	2.53522
	1.42192
	2.62915
	2.37664
	1.92397
	1.88686
	1.82661
	1.82509
	1.7167
	1.87999
	2.11387
	2.59098
	3.53345
	2.29857
	1.7793
	2.25068
	2.00452
	2.49596
	1.94025
	1.93405
	1.72676
	3.42496
	2.06268
	1.94499
	1.33296
	1.48811
	2.34838
	2.04745
	1.67219
	2.74785
	1.68773
	1.63818
	1.88941
	1.74615
	1.2622
	1.71551
	1.47408
	2.02773
	0.933058
	1.57369
	3.1036
	2.35141
	1.57424
	2.34328
	1.59523
	1.62242
	0.990733
	1.2647
	1.43667
	1.74059
	2.19682
	1.81811
	1.38621
	1.61034
	1.70395
	1.73886
	1.05894
	1.54815
	1.65359
	2.06742
	2.31218
	1.63621
	1.29699
	1.57149
	1.36487
	1.52109
	1.41121
	0.690912
	1.1536
	2.18297
	1.65525
	1.25918
	1.36182
	1.83192
	1.29413
	1.78973
	1.08233
	1.00785
	1.16526
	1.78417
	1.14829
	1.29616
	1.36641
	1.32597
	1.29903
	1.34233
	1.91538
	0.88698
	1.62448
	2.3986
	1.43983
	1.04257
	1.3608
	1.44696
	1.35744
	2.42228
	1.04953
	1.58539
	1.28658
	1.08518
	0.66405
	0.892735
	1.8018
	0.991921
	1.0456
	1.21178
	1.6455
	1.60852
	1.80581
	2.4617
	1.28416
	0.895637
	0.827886
	1.21766
	1.33759
	0.616258
	1.75454
	0.863555
	1.88785
	1.48536
	1.60635
	0.998637
	1.29732
	1.15696
	0.941211
	1.71629
	0.882514
	0.950439
	2.26365
	1.13482
	1.40914
	1.20677
	1.0306
	1.05505
	0.903429
	1.47324
	1.52628
	1.29198
	1.50974
	1.70467
	1.02418
	1.29688
	1.05991
	0.918468
	1.59227
	1.32724
	1.69045
	1.12132
	1.42413
	2.13817
	1.89945
	1.04896
	1.15357
	1.25462
	6.15109
	0.888581
	1.59697
	1.26234
	1.63693
	1.3797
	1.12859
	0.788293
	1.37239
	1.18998
	1.3299
	1.28597
	0.97824
	1.64888
	0.774509
	1.25205
	1.95053
	1.22364
	1.37228
	1.29545
	1.48609
	1.04335
	0.774575
	1.43236
	1.28284
	1.0396
	1.83015
	1.07311
	1.00121
	1.30124
	1.15574
	1.49025
	1.77808
	1.1343
	1.44021
	1.53311
	0.909075
	1.23357
	1.19727
	0.898394
	1.36634
	1.06531
	1.31565
	1.47112
	1.4693
	1.59537
	0.945184
	1.1133
	1.03854
	1.22754
	1.29762
	1.05006
	1.2931
	1.86021
	1.11081
	1.50012
	1.40705
	1.17428
	1.65292
	0.898478
	0.950311
	1.68738
	1.32921
	1.4341
	1.41975
	1.48261
	1.23059
	1.24133
	1.54254
	1.91984
	0.964011
	0.834239
	0.977498
	1.49989
	1.29534
	1.36209
	1.41613
	1.12931
	1.37432
	1.35175
	1.40824
	1.068
	1.34076
	1.14516
	1.15651
	2.0304
	0.852612
	1.7615
	1.22376
	0.783254
	1.43027
	0.840147
	1.41301
	1.78757
	1.86622
	1.17318
	1.51497
	1.16531
	1.68279
	1.25178
	1.57682
	1.23219
	1.73971
	1.4539
	0.972224
	1.20947
	0.912015
	1.13214
	1.44705
	0.861426
	1.13203
	1.29231
	2.23268
	1.72268
	1.03279
	1.45222
	1.51801
	1.3365
	0.64573
	0.880573
	1.01399
	1.35175
	1.46131
	0.952749
	0.809335
	1.16272
	1.5676
	1.48924
	1.60266
	1.42104
	1.33895
	0.951581
	1.47142
	1.91591
	1.45756
	1.06593
	1.70151
	1.02936
	1.28998
	2.04807
	1.84514
	1.73474
	2.35045
	1.37832
	0.721524
	0.988556
	0.903828
	1.69608
	1.14853
	0.77536
	1.21249
	0.772279
	1.00457
	1.36519
	1.27179
	1.48009
	1.27447
	1.17274
	1.03373
	1.05942
	0.69081
	0.845504
	0.575658
	0.737284
	0.929499
	0.851669
	1.21562
	1.05857
	1.38588
	0.804722
	1.3514
	0.903707
	1.48077
	1.18525
	0.936295
	1.2853
	2.28526
	0.966513
	0.473231
	1.33771
	0.914726
	1.72779
	1.29917
	0.881032
	2.20554
	1.59383
	1.346
	1.46726
	0.719128
	1.08905
	0.749084
	0.874514
	0.913089
	0.640928
	2.27037
	1.0754
	0.816661
	0.964523
	1.01754
	0.803056
	0.646535
	0.345996
	0.710296
	1.08121
	2.31997
	1.21738
	1.05166
	0.618623
	0.36623
	0.760996
	0.498144
	0.749921
	0.9476
	0.331568
	2.24049
	0.876491
	0.702604
	0.685374
	0.787806
	0.658166
	0.788861
	0.475367
	0.911853
	0.6516
	1.60922
	1.51863
	0.730261
	0.847205
	0.459258
	0.632743
	0.57745
	0.429678
	0.874632
	0.484275
	1.32158
	0.913774
	0.620401
	0.879086
	0.478239
	0.410353
	0.674136
	0.713409
	0.470949
	0.694189
	1.42173
	1.0002
	0.748483
	0.917192
	0.390936
	0.587834
	0.713317
	0.880946
	0.488257
	0.864702
	0.706855
	0.887276
	0.936504
	0.344692
	0.795234
	0.620525
	0.688158
	0.857761
	0.769379
	0.402505
	1.71308
	0.886814
	0.902412
	0.873526
	0.911236
	0.789851
	0.843428
	0.624201
	0.942565
	0.389986
	0.884435
	1.17773
	0.579231
	0.880598
	0.878026
	0.669552
	0.605891
	0.491679
	0.644586
	0.746333
	1.94241
	0.497521
	0.527054
	0.700475
	0.504962
	0.9888
	0.878744
	0.878247
	0.565044
	0.452526
	1.03096
	0.435618
	0.876892
	0.569287
	0.585671
	0.493388
	1.02433
	0.636211
	0.918017
	0.614954
	0.828671
	0.804163
	1.03088
	0.489589
	0.835972
	0.799659
	0.731089
	0.703989
	0.43131
	1.13966
	1.14548
	1.10864
	0.631287
	0.597026
	0.963965
	0.597882
	0.760163
	0.598874
	0.79189
	0.775992
	0.765251
	0.651732
	0.737273
	0.54264
	0.504034
	0.503496
	0.55314
	0.387748
	1.10799
	0.795258
	0.343773
	0.780157
	0.783783
	0.830689
	0.786584
	0.711383
	0.738887
	0.53298
	1.44212
	0.567321
	0.639888
	0.451478
	0.528446
	0.610366
	0.735813
	0.892139
	0.706976
	1.12909
	1.07674
	0.62461
	1.00789
	0.622487
	0.66143
	0.414236
	0.88873
	1.23888
	0.839826
	0.56166
	0.800333
	1.17959
	0.49674
	0.601204
	0.88666
	0.518169
	0.968764
	1.02068
	0.60515
	0.666688
	0.644314
	0.574917
	0.596614
	0.423259
	0.845914
	0.730121
	0.766122
	0.5487
	1.04544
	0.61902
	1.15101
	0.854668
	0.899645
	0.607276
	0.562427
	0.750247
	0.75503
	0.624546
	0.446752
	0.940201
	0.997464
	0.384631
	0.525975
	0.488145
	0.443216
	0.798359
	0.868621
	0.471615
	0.436112
	0.677892
[truncated: 503 more rows]

## Sheet: Panel F
Panel F	LTP magnitude	# of putative dendritic spikes
	128	0
	116	0
	107	0
	150	0
	57	0
	126	0
	159	6
	217	8
	134	4
	140	2
	195	5
	202	2
	167	1

## Sheet: Panel G
Panel G		with axonal APs	with putative Dspikes	without putative Dspikes
		171.03	158.734	128.146
		260.201	217.324	115.904
		265.532	133.508	107.238
		134.137	139.565	150.108
		132.766	194.599	57.1379
		199.603	167.259	125.764
			201.628
	mean	193.878	173.231	114.05
	STDEV	58.977	32.0528	31.3846
	Count	6	7	6
	SEM	24.0772	12.1148	12.8127
