# Supplementary material for: Dendritic spikes in hippocampal granule cells are necessary for long-term potentiation at the perforant path synapse
Source: eLife. 2018 Mar 26;7:e35269. doi: 10.7554/eLife.35269 (PMC5896953; doi:10.7554/eLife.35269)
Supplement: Figure 2—source data 1. [file elife-35269-fig2-data1.xlsx]

## Sheet: Panel C
Panel C		Dendritic spike	No Dendritic spike	Pre-Post sequence	Post-Pre sequence
		158.734	128.146	106.924	140.664
		217.324	115.904	84.0763	69.841
		133.508	107.238	191.266	77.1973
		139.565	150.108	102.442	77.3968
		194.599	57.1379	104.171	81.5967
		167.259	125.764	88.7191	124.371
		201.628		150.858	105.499
				154.38	47.8754
				106.512	152.607
				100.739
				67.1253
				145.949
				125.613
				40.6659
				96.8672
	mean	173.231	114.05	111.087	97.4497
	STDEV	32.0528	31.3846	37.7045	35.3248
	Count	7	6	15	9
	SEM	12.1148	12.8127	9.73526	11.7749
