# Supplementary material for: Dendritic spikes in hippocampal granule cells are necessary for long-term potentiation at the perforant path synapse
Source: eLife. 2018 Mar 26;7:e35269. doi: 10.7554/eLife.35269 (PMC5896953; doi:10.7554/eLife.35269)
Supplement: Figure 2—figure supplement 1—source data 1. [file elife-35269-fig2-figsupp1-data1.xlsx]

## Sheet: Panel E
Panel E	MEC-GC synapses	LTP magnitude (% of baseline)
		Pre-Post sequence	Post-Pre sequence
		110.611	109.285
		202.828	144.862
		72.5211	83.5332
		114.352	122.891
		96.1906	164.851
		50.7189	53.2735
		79.6875
	mean	103.844	113.116
	STDEV	48.989	40.6221
	Count	7	6
	SEM	18.5161	16.5839
