# Supplementary material for: Dendritic spikes in hippocampal granule cells are necessary for long-term potentiation at the perforant path synapse
Source: eLife. 2018 Mar 26;7:e35269. doi: 10.7554/eLife.35269 (PMC5896953; doi:10.7554/eLife.35269)
Supplement: Figure 3—source data 1. [file elife-35269-fig3-data1.xlsx]

## Sheet: Panel B
Panel B	Plateau potential (mV)
	Control	DL-AP5
	42.002	33.9763
	30.6099	15.844
	37.3872	23.951
	37.015	31.7364
	42.5363	30.7192
	30.03	17.08
Mean	36.5967	25.5511
STDEV	5.37139	7.80383
Count	6	6
SEM	2.19286	3.1859

## Sheet: Panel D
Panel D	Baseline EPSP			# of putative Dspikes during TBS induction
	Control	QX-314		Control	QX-314
	8.74737	5.94308		6	0
	5.73029	5.76756		9	0
	6.91409	7.90575		4	0
	8.61556	10.0762		2	0
	8.09246	8.76671		5	0
	5.61575	14.7433		2	0
	5.62617	11.495		1	0
Mean	7.04881	9.24252		4.14286	0
STDEV	1.42964	3.18859		2.79455	0
Count	7	7		7	7
SEM	0.540354	1.20517		1.05624	0

## Sheet: Panel F
Panel F		LTP magnitude (% of baseline)
		Control	DL-AP5	QX-314
		158.734	133.585	80.0785
		217.324	123.838	70.7791
		133.508	86.7065	128.26
		139.565	171.01	97.9962
		194.599	88.5126	96.0671
		167.259	95.4431	117.156
		201.628	155.073	86.211
			91.8147	59.5285
	mean	173.231	118.248	92.0095
	STDEV	32.0528	32.7419	22.9299
	Count	7	8	8
	SEM	12.1148	11.576	8.10693
