# Supplementary material for: Dendritic spikes in hippocampal granule cells are necessary for long-term potentiation at the perforant path synapse
Source: eLife. 2018 Mar 26;7:e35269. doi: 10.7554/eLife.35269 (PMC5896953; doi:10.7554/eLife.35269)
Supplement: Figure 4—source data 1. [file elife-35269-fig4-data1.xlsx]

## Sheet: Panel E-G
			Panel E		Panel G	Panel F
	Cell#	Distance	Somatic AP amplitude (mV)	Dendritic AP amplitude (mV)	Latency (ms)	Relative distance	Relative AP amplitude			Dendritic path length
	1	103.978	92.1869	51.6034	0.28	0.374022	0.559769			302.957
	2	47.985	98.6466	56.3899	0.256	0.172608	0.571636			274.337
	3	90.405	107.484	72.1259	0.452	0.325198	0.671038			300.908
	4	135.889	93.5477	40.2629	0.604	0.488809	0.4304			300.207
	5	147.465	98.3025	32.5356	0.865	0.53045	0.330974			269.653
	6	98.614	92.8595	30.2363	0.49	0.354727	0.325613			253.732
	7	109.042	96.9417	54.0592	0.447	0.392237	0.557647			276.234
	8	136.929	98.9594	39.8405	0.57	0.49255	0.402594			309.082
	9	101.988	98.1774	43.9544	0.519	0.366863	0.447704			231.827
	10	146.717	86.7909	35.8049	0.627	0.527759	0.412542			282.38
	11	44.142	87.5729	46.0974	0.208	0.158784	0.526389
	12	55.067	96.6446	40.6383	0.28	0.198083	0.420492			280.132
	13	137.069	91.6395	34.0217	0.601	0.493054	0.371256			24.467
	14	164.945	85.086	28.4687	0.566	0.593327	0.334587			10
	15	120.264	99.8353	26.0129	0.681	0.432604	0.260558			7.73714
	16	100.588	102.526	35.054	0.603	0.361827	0.341904
	17	120.207	87.5772	25.4801	0.877	0.432399	0.290944
	18	117.649	88.465	38.4435	0.551	0.423198	0.434562
	19	141.885	91.6336	44.3831	0.511	0.510378	0.484354
	20	71.366	93.298	46.0638	0.418	0.256712	0.493728
	21	114.183	97.1719	27.6786	0.755	0.41073	0.284842
	22	108.849	98.7374	45.6884	0.588	0.391543	0.462726
	23	143.919	101.2	32.3589	0.954	0.517694	0.319752
	24	141.499	97.8176	31.0653	0.9	0.508989	0.317584
	25	165.658	97.6769	16.0801	0.761	0.595892	0.164625
	26	34.991	94.8615	91.8078	0.333	0.125867	0.967809
	27	129.556	98	48.3878	0.624	0.466029	0.493753
	28	160.238	99.8978	37.7601	1.018	0.576396	0.377987
	29	94.255	96.2296	61.6524	0.387	0.339047	0.64068
	30	96.248	97.1571	54.6424	0.52	0.346216	0.562413
	31	109.77	97.078	64.3394	0.487	0.394856	0.66276
	32	134.928	86.3183	39.4763	0.67	0.485354	0.457334
	33	115.449	101.375	57.7163	0.634	0.415284	0.569335
	34	142.171	89.6825	29.2712	1.113	0.511406	0.326387
	35	125.121	93.5587	37.2841	0.635	0.450076	0.39851
	36	212.314	95.9005	28.7085	0.95	0.763719	0.299357
	37	76.964	84.1675	64.4977	0.354	0.276849	0.766302
	38	69.976	90.574	51.771	0.265	0.251712	0.571588
	39	150.839	88.9163	42.4974	0.663	0.542586	0.477948
	40	166.585	90.8552	34.0656	0.69	0.599227	0.374944
	41	180.74	98.7169	34.4278	0.861	0.650144	0.348753
	42	111.058	90.4453	59.0888	0.421	0.399489	0.65331
	43	105.481	90.8731	54.0123	0.303	0.379428	0.594371
	44	108.939	91.7646	46.8951	0.352	0.391867	0.511037
	45	161.323	94.4242	49.885	0.392	0.580299	0.528307
	46	92.213	93.9688	65.4485	0.306	0.331701	0.696492
	47	106.65	92.7401	52.3823	0.482	0.383633	0.564829
	48	145.873	92.5047	41.7801	0.518	0.524723	0.451654
	49	123.811	93.1881	36.199	0.635	0.445363	0.388451
	50	109.7	81.0862	22.5366	0.77	0.394604	0.277934
	51	100	100.526	56.2705	0.49	0.359712	0.559761
	52	114.057	94.7252	45.2762	0.598	0.410277	0.477974
	53	153.923	86.3461	24.4531	0.737	0.55368	0.283199
	54	83.657	94.5555	47.7413	0.596	0.300924	0.504902
	55	181.284	98.0116	40.7994	0.953	0.652101	0.416271
	56	63.731	98.2941	46.323	0.379	0.229248	0.471269
		Mean	94.2414
		STDEV	5.17015
		Count	56
		SEM	0.690891
