# Supplementary material for: Dendritic spikes in hippocampal granule cells are necessary for long-term potentiation at the perforant path synapse
Source: eLife. 2018 Mar 26;7:e35269. doi: 10.7554/eLife.35269 (PMC5896953; doi:10.7554/eLife.35269)
Supplement: Figure 5—source data 1. [file elife-35269-fig5-data1.xlsx]

## Sheet: Somatic Na channel
Panel D
Cell#	Current amplitdue (pA)
1	-4.7595
2	-4.34108
3	-0.42924
4	-8.49915
5	-21.5957
6	-9.62641
7	-1.68927
8	-1.22717
9	-3.41545
10	-9.50814
11	-6.38379
12	-1.73673
13	-15.499
14	-9.30777
15	-4.87919
16	-2.55139
17	-0.943482
18	-17.5067
19	-5.50654
Mean	-6.81083
STDEV	5.94729
Count	19
SEM	1.3644

## Sheet: Somatic Transient K channel
Panel F
Cell#	Current amplitdue (pA)
1	13.8395
2	26.9288
3	23.2094
4	57.2752
5	14.7293
6	5.09811
7	4.57664
8	25.9345
9	13.2009
10	48.7164
11	30.2919
12	28.7739
13	14.3663
14	49.2989
15	11.5051
16	60.0931
17	42.4098
18	54.3862
19	35.0684
20	66.7023
21	12.3974
Mean	30.4191
STDEV	19.3688
Count	21
SEM	4.22663

## Sheet: Somatic Delayed K channel
Panel F
Cell#	Current amplitdue (pA)
1	23.0847
2	24.9481
3	24.4963
4	15.8892
5	32.5927
6	6.04967
7	12.7767
8	26.4947
9	7.87318
10	5.76622
11	9.9375
12	21.9714
13	29.4007
14	49.2769
15	10.5828
16	16.8405
17	23.8283
18	20.7085
19	12.1484
20	22.3466
21	14.769
Mean	19.6087
STDEV	10.3056
Count	21
SEM	2.24886

## Sheet: Dendritic Na channel
Panel D	Proximal dendrite (<100 µm)		Distal dendrite (>100 µm)
Cell#	Distance	Current amplitdue (pA)	Distance	Current amplitdue (pA)
1	88.312	-5.37984	111.21	-0.68719
2	77.831	-13.6826	108.849	-14.2814
3	96.883	-0.00629	115.093	-7.2077
4	77.772	-2.784	110.618	-7.51707
5	55.789	-0.35943	141.499	-21.3047
6	81.491	-7.74324	165.658	-7.60744
7	83.657	-4.55793	160.238	-23.3658
8	63.731	-5.674	106.712	-6.34479
9			108.242	-6.68518
10			152.207	-1.50324
11			156.486	-2.04853
12			125.121	-5.20631
13			116.646	-4.281
14			180.74	-0.485
15			151.883	-3.3781
16			111.704	-9.8108
17			116.789	-2.6226
18			109.7	-6.49256
19			114.057	-4.0021
20			153.923	-12.8286
21			112.748	-2.87403
	Mean	-5.02342	Mean	-7.16829
	STDEV	4.39294	STDEV	6.22156
	Count	8	Count	21
	SEM	1.55314	SEM	1.35766

## Sheet: Dendritic Transient K channel
Panel E	Proximal dendrite (<100 µm)		Distal dendrite (>100 µm)
Cell#	Distance	Current amplitdue (pA)	Distance	Current amplitdue (pA)
1	88.312	45.7115	111.21	59.9821
2	96.883	84.8146	108.849	89.6652
3	55.789	90.037	115.093	41.1377
4	95.164	38.2126	110.618	40.8814
5	83.657	79.7839	141.499	188.121
6	48.82	35.9266	165.658	70.2136
7	63.731	56.006	160.238	253.843
8			108.242	77.1558
9			152.207	29.2742
10			156.486	48.4986
11			142.171	67.8137
12			125.121	96.1087
13			116.646	106.168
14			180.74	45.1635
15			151.883	127.723
16			111.704	286.604
17			145.873	58.5135
18			123.811	118.61
19			148.335	45.2606
20			109.7	136.92
21			112.748	159.83
	Mean	61.4989	Mean	102.261
	STDEV	22.9782	STDEV	70.2673
	Count	7	Count	21
	SEM	8.68496	SEM	15.3336

## Sheet: Dendritic Dealyed K channel
Panel F	Proximal dendrite (<100 µm)		Distal dendrite (>100 µm)
Cell#	Distance	Current amplitdue (pA)	Distance	Current amplitdue (pA)
1	88.312	24.163	111.21	7.85538
2	96.883	15.1144	108.849	43.8327
3	55.789	17.1501	115.093	11.7349
4	95.164	10.3073	110.618	11.0959
5	83.657	10.4863	141.499	68.7779
6	48.82	12.58	165.658	18.7559
7	63.731	38.1807	160.238	49.6075
8			108.242	15.8287
9			152.207	6.13019
10			156.486	15.3554
11			142.171	7.2165
12			125.121	14.1267
13			116.646	35.8847
14			180.74	6.41893
15			151.883	24.5237
16			111.704	22.9573
17			145.873	4.26703
18			123.811	57.2626
19			148.335	12.2338
20			109.7	13.3852
21			114.057	10.5808
22			112.748	20.1333
	Mean	18.2831	Mean	21.7257
	STDEV	9.98949	STDEV	17.967
	Count	7	Count	22
	SEM	3.77567	SEM	3.83058
