# Supplementary material for: Dendritic spikes in hippocampal granule cells are necessary for long-term potentiation at the perforant path synapse
Source: eLife. 2018 Mar 26;7:e35269. doi: 10.7554/eLife.35269 (PMC5896953; doi:10.7554/eLife.35269)
Supplement: Figure 5—figure supplement 1—source data 1. [file elife-35269-fig5-figsupp1-data1.xlsx]

## Sheet: Panel A
Panel A	Soma		Dendrite
	Control	TTX	Control	TTX
	-8.49915	-2.95945	-6.16585	-0.15048
	-21.5957	-0.712977	-4.0021	-0.333781
	-1.22717	-0.795084	-4.55793	-0.242463
	-9.50814	-0.436407	-5.674	-0.421552
	-5.50654	-1.12539	-2.87403	-0.341079
	-9.30777	-1.40586
	-9.27408	-1.23919	-4.65478	-0.297871
	6.80332	0.907592	1.31611	0.10398
	6	6	5	5
	2.77744	0.370523	0.588582	0.0465014

## Sheet: Panel B
Panel B	Soma		Dendrite
	Control	4-AP	Control	4-AP
	26.9288	2.88307	58.5135	17.3941
	23.2094	4.7462	118.61	57.3948
	5.09811	2.13978	136.92	76.1043
	25.9345	8.87749	79.7839	58.0447
	60.0931	11.5247	35.9266	8.7024
	42.4098	9.68898	30.6887	12.4942
	54.3862	10.108	56.006	31.2017
	35.0684	3.98792	159.83	64.2478
	66.7023	6.59202
	12.3974	4.33268
	35.2228	6.48808	84.5348	40.698
	20.4295	3.33786	48.3299	26.2959
	10	10	8	8
	6.46038	1.05552	17.0872	9.297

## Sheet: Panel C
Panel C	Soma		Dendrite
	Control	TEA	Control	TEA
	24.9481	1.99242	10.5808	2.86049
	24.4963	6.58193	10.4863	2.34256
	6.04967	0.796591	12.58	2.86949
	26.4947	2.53634	6.2141	3.38366
	16.8405	7.7431	38.1807	4.36095
	23.8283	8.19784	20.1333	2.24321
	20.7085	7.33497
	12.1484	3.92726
	22.3466	1.62369
	14.769	1.18339
	19.263	4.19175	16.3625	3.01006
	6.6309	2.96411	11.6233	0.779773
	10	10	6	6
	2.09687	0.937332	4.74519	0.318341
