# Supplementary material for: Dendritic spikes in hippocampal granule cells are necessary for long-term potentiation at the perforant path synapse
Source: eLife. 2018 Mar 26;7:e35269. doi: 10.7554/eLife.35269 (PMC5896953; doi:10.7554/eLife.35269)
Supplement: Figure 5—figure supplement 2—source data 1. [file elife-35269-fig5-figsupp2-data1.xlsx]

## Sheet: Panel B
Panel B	I_K (pA)
Distance (µm)	Control	5mM 4-AP	10 mM 4-AP
145.873	58.5135	17.3941
123.811	118.61	57.3948
109.7	136.92	76.1043
83.657	79.7839	58.0447	34.9939
48.82	35.9266	8.7024
181.284	30.6887	12.4942	7.16875
63.731	56.006	31.2017	26.6907
112.748	159.83	64.2478	37.6469
	84.5348	40.698	26.6251
	48.3299	26.2959	13.7849
	8	8	4
	17.0872	9.297	6.89245

## Sheet: Panel D
Panel D	I_Na (pA)
Distance (µm)	Control	4-AP	TTX
109.7	-6.06997	-6.16585	-0.15048
114.057	-4.0592	-4.0021	-0.333781
83.657	-4.90299	-4.55793	-0.242463
63.731	-6.06075	-5.674	-0.421552
112.748	-3.29791	-2.87403	-0.341079
	-4.87816	-4.65478	-0.297871
	1.22346	1.31611	0.10398
	5	5	5
	0.547149	0.588582	0.0465014
