# Supplementary material for: Dendritic spikes in hippocampal granule cells are necessary for long-term potentiation at the perforant path synapse
Source: eLife. 2018 Mar 26;7:e35269. doi: 10.7554/eLife.35269 (PMC5896953; doi:10.7554/eLife.35269)
Supplement: Figure 5—figure supplement 3—source data 1. [file elife-35269-fig5-figsupp3-data1.xlsx]

## Sheet: Panel E
Panel E, Left	AP peak amplitude (mV)		Panel E, Right	AP half-duration (ms)
	Soma	Dendrite		Soma	Dendrite
	103.362	131.715		169.459	229.86
	98.7829	143.223		147.223	397.143
	104.352	141.898		114.893	253.283
	104.372	142.762		145.918	550.263
	102.41	145.671		146.004	287.568
	102.361	151.631		143.101	547.345
mean	102.607	142.817		144.433	377.577
STDEV	2.07147	6.48223		17.396	144.496
Count	6	6		6	6
SEM	0.845675	2.64636		7.10187	58.9902
