# Supplementary material for: Dendritic spikes in hippocampal granule cells are necessary for long-term potentiation at the perforant path synapse
Source: eLife. 2018 Mar 26;7:e35269. doi: 10.7554/eLife.35269 (PMC5896953; doi:10.7554/eLife.35269)
Supplement: Figure 6—figure supplement 1—source data 1. [file elife-35269-fig6-figsupp1-data1.xlsx]

## Sheet: Panel E
Panel E		Peak (drug) / Peak (control) (%)
		TTX	Cadmium	Nickel
		15.5749	108.937	121.739
		13.1474	105.48	72.0012
		4.80815	83.6788	101.644
			77.5988	96.0711
	mean	11.1768	93.9236	97.8637
	STDEV	5.64741	15.6035	20.4646
	Count	3	4	4
	SEM	3.26054	7.80174	10.2323
