# Supplementary material for: Dendritic spikes in hippocampal granule cells are necessary for long-term potentiation at the perforant path synapse
Source: eLife. 2018 Mar 26;7:e35269. doi: 10.7554/eLife.35269 (PMC5896953; doi:10.7554/eLife.35269)
Supplement: Figure 6—figure supplement 2—source data 1. [file elife-35269-fig6-figsupp2-data1.xlsx]

## Sheet: Panel C
Panel C		Dendritic spike threshold (nA)
		Control	4-AP puff
		0.6	0.6
		0.5	0.4
		1.1	1
		0.9	0.8
		1.7	1.6
		0.8	0.7
		0.4	0.3
		0.7	0.7
	mean	0.8375	0.7625
	STDEV	0.413824	0.403334
	Count	8	8
	SEM	0.146309	0.1426
