# Supplementary material for: Dendritic spikes in hippocampal granule cells are necessary for long-term potentiation at the perforant path synapse
Source: eLife. 2018 Mar 26;7:e35269. doi: 10.7554/eLife.35269 (PMC5896953; doi:10.7554/eLife.35269)
Supplement: Figure 7—source data 1. [file elife-35269-fig7-data1.xlsx]

## Sheet: Panel C
Panel C	dV/dt			dV/dt
	Somatic signal			Dendritic signal
	EPSP without Dspike	EPSP with Dspike	1st EPSP (no Dspike)
			3.40335	8.67293
			3.21291	11.202
			2.66099	11.8574
			3.6405	11.3676
			3.46757	11.4002
			3.32758	12.7567
	3.1776			12.0159
	2.66561			7.71114
	2.93257			9.62244
		5.49428		22.392
		16.4617		30.1521
		3.24573		10.7885
		15.6203		17.1569
		2.80735		7.1615
		2.75357		9.38111
	3.65118			8.703
	2.51346			5.66262
	2.61782			5.60663
		21.1451		22.8292
		3.36539		7.30659
	2.66808			5.10003
	2.29534			4.72165
		18.7777		19.3608
	1.79686			2.87587
	2.27323			4.76701
	2.26785			5.78852
	551.117			24.1256
	2.15889			4.51644
	1.52522			4.59725
	2.47445			2.38821
	1.52401			3.46497
	2.3477			3.3974
	2.945			3.442
	1.97838			2.63087
	2.04615			2.51491
	2.04204			3.24881
	2.33607			1.917
	2.82509			1.86403
	1.45592			2.91802
	2.32748			3.3206
	3.23609			4.25279
	2.18395			2.81126
	2.41069			3.94254
	562.682			22.6005
	1.83009			3.5176
	522.055			20.4397
	2.00378			2.97275
	2.7975			2.08671
	2.30945			3.24271
	3.40718			2.89065
	2.44853			2.9659
	1.6738			3.29382
	517.535			19.9636
	3.9886			1.644
	2.37934			3.25907
	2.17659			1.86778
	528.627			21.7361
	1.83703			2.25383
	2.22638			3.69433
			3.28022	12.5623
	2.82204			8.9255
	3.10516			6.336
	2.08784			4.27799
	2.04649			4.33382
	1.80673			2.74384
	567.668			21.6149
	2.39361			3.9156
	2.10826			2.61766
	1.58034			2.81328
			2.99982	11.2829
		4.3396		17.2499
	2.60719			4.60827
	2.92538			4.80964
	2.86354			4.35484
	3.56658			2.89881
	1.98581			1.53431
	2.03908			2.93285
	2.37132			2.23052
			4.16192	9.34504
			5.15941	7.55467
			5.38045	6.36239
			4.29363	5.30067
			4.84673	5.11919
			4.24985	5.74306
			4.62519	5.84967
			3.86911	6.6396
			5.26706	8.85681
		3.58727		6.93379
		4.96636		6.09572
	4.67743			4.20799
	3.7588			4.34506
	3.07153			5.47023
	3.87128			5.58374
	2.72183			5.07426
	4.65191			5.6745
	3.4976			5.09439
		3.6232		10.3989
		4.16759		11.774
		4.87983		6.37332
	2.66401			2.95006
	2.28116			3.22648
	3.36334			3.49473
	2.32602			4.8945
	3.01724			3.79683
	2.45962			4.45812
	628.754			42.2138
	628.459			32.619
	3.0206			4.61019
	2.50703			2.91945
	2.37815			2.81861
	3.07988			3.60692
	2.49423			2.42343
	1.88808			2.3096
	3.31942			3.87329
	546.374			28.9879
	532.396			24.5203
	2.39803			2.35595
	1.79731			2.41537
	1.69355			3.16973
	1.58549			2.16619
		9.09594		23.2103
	2.07995			2.5063
	2.42971			2.45244
	2.02068			2.68961
	1.93375			2.87361
	1.95224			2.52491
	1.93284			1.7506
	1.59082			2.01208
	2.02969			1.78797
		9.17198		19.1657
	1.83324			2.00615
	1.74066			1.96304
	1.80242			1.50581
		4.04141		10.7207
		3.26953		7.85364
		12.2683		22.3049
		10.4537		20.8287
	1.64449			1.66004
	2.41322			3.27578
	2.14341			1.7313
	2.12557			1.93774
	2.0085			1.80765
	2.18681			2.58031
	2.33571			2.4018
	1.51087			2.80434
	2.0819			3.51018
	1.88846			1.50483
	1.64776			2.25627
	3.06221			2.25838
	580.215			30.4819
	573.789			25.2137
	1.95295			2.25128
	2.34751			2.90123
	1.55742			1.46568
	1.9685			2.22318
	1.56727			2.11915
	2.15605			2.5304
	2.10377			2.37567
	2.39053			2.13346
	2.49214			2.54316
	626.22			24.9105
	1.43739			1.50725
	1.23776			1.30436
	1.91126			1.98522
	1.68242			1.99496
			5.46807	9.03778
	3.06246			9.37111
		2.63473		9.72301
	2.27325			5.36653
	1.67911			2.98166
	1.32024			3.17197
	1.81327			2.21736
	1.60883			2.52547
	0.927297			1.07669
			2.00282	4.11425
	3.66002			12.1957
	3.34489			3.77738
	3.44707			7.82779
	1.26155			3.30369
	1.46995			2.98354
	1.62498			4.00557
	1.61644			1.55855
	1.21191			0.671439
			3.76793	12.5602
	3.6011			7.58317
	2.78871			7.56677
		3.63754		12.0685
	3.99653			1.73748
	1.17657			3.3254
	1.04767			3.20692
	1.6875			1.73582
	0.767438			0.657418
			3.67846	24.4363
	3.37348			10.3292
	3.14012			8.93127
		7.09018		35.8046
	1.42416			2.16493
	1.57107			4.70211
	2.14923			3.80139
	1.85908			3.8918
	1.64204			3.54596
			4.49087	18.8551
		4.13464		16.0162
	3.46871			10.2553
	2.46749			4.61866
	3.1897			4.7876
	1.73328			3.61386
	1.31936			2.35402
	2.35762			9.9143
	2.14756			2.86548
			4.61678	21.9567
		3.51191		15.0121
	2.67642			7.52885
	2.4974			8.14456
	2.03583			4.69816
	0.384675			1.77644
	1.28662			4.79925
	1.94167			2.72348

## Sheet: Panel D
Panel D		Panel C	Figure 1D
		5.49428	3.22971
		16.4617	3.09627
		3.24573	3.316
		15.6203	4.90235
		2.80735	3.8405
		2.75357	5.57872
		21.1451	5.11098
		3.36539	3.58007
		18.7777	6.06369
		4.3396	6.04978
		3.58727	2.5763
		4.96636	2.89479
		3.6232	2.84178
		4.16759	2.55743
		4.87983	2.99345
		9.09594	4.29635
		9.17198	7.77078
		4.04141	12.611
		3.26953	12.2557
		12.2683	16.8923
		10.4537	14.7618
		2.63473	16.4105
		3.63754	11.9943
		7.09018	12.6928
		4.13464	17.9798
		3.51191	18.7859
			14.0369
			10.9657
	mean	7.09788	8.21734
	STDEV	5.42791	5.51164
	Count	26	28
	SEM	1.0645	1.0416
