# Supplementary material for: Dendritic spikes in hippocampal granule cells are necessary for long-term potentiation at the perforant path synapse
Source: eLife. 2018 Mar 26;7:e35269. doi: 10.7554/eLife.35269 (PMC5896953; doi:10.7554/eLife.35269)
Supplement: Figure 8—source data 1. [file elife-35269-fig8-data1.xlsx]

## Sheet: Panel E
Panel E	10 nM TTX in the bath	EPSP amplitude (mV)
		Before TBS	After TBS
		8.63316	9.98694
		7.11298	7.62415
		7.28993	9.36928
		6.23394	4.49552
		5.30748	8.76925
		7.38378	7.60904
		3.91542	3.18822
		6.73719	5.29056
	mean	6.57673	7.04162
	STDEV	1.43991	2.45347
	Count	8	8
	SEM	0.509083	0.867431
