# Supplementary material for: Dendritic spikes in hippocampal granule cells are necessary for long-term potentiation at the perforant path synapse
Source: eLife. 2018 Mar 26;7:e35269. doi: 10.7554/eLife.35269 (PMC5896953; doi:10.7554/eLife.35269)
Supplement: Figure 8—figure supplement 1—source data 1. [file elife-35269-fig8-figsupp1-data1.xlsx]

## Sheet: Panel B
Panel B		EPSP amplitude (mV)
		Control	10 nM TTX
		7.26985	7.41749
		7.58911	5.02864
		5.31458	6.54809
		6.67263	5.26605
		1.23102	0.704598
		1.84295	2.6805
		3.41218	3.71897
		6.21467	5.883
		2.24243	3.57508
		8.61258	8.61867
		6.92193	6.22244
	mean	5.21127	5.06032
	STDEV	2.58416	2.26149
	Count	11	11
	SEM	0.779154	0.681864
